# Supplementary material for: FamSeq: A Variant Calling Program for Family-Based Sequencing Data Using Graphics Processing Units
Source: PLoS Comput Biol. 2014 Oct 30;10(10):e1003880. doi: 10.1371/journal.pcbi.1003880 (PMC4214554; doi:10.1371/journal.pcbi.1003880)
Supplement: Software S1 — FamSeq software package. (GZ) [file pcbi.1003880.s001.gz]

Archive with 49 entries (46 files):
- ./FamSeq
- ./FamSeq/._FamSeq_Manual.pdf
- ./FamSeq/FamSeq_Manual.pdf
- ./FamSeq/src
- ./FamSeq/TestData
- ./FamSeq/TestData/._fam01.ped
- ./FamSeq/TestData/fam01.ped
- ./FamSeq/TestData/._fam02.ped
- ./FamSeq/TestData/fam02.ped
- ./FamSeq/TestData/._fam03.ped
- ./FamSeq/TestData/fam03.ped
- ./FamSeq/TestData/._fam04.ped
- ./FamSeq/TestData/fam04.ped
- ./FamSeq/TestData/._fam05.ped
- ./FamSeq/TestData/fam05.ped
- ./FamSeq/TestData/._fam06.ped
- ./FamSeq/TestData/fam06.ped
- ./FamSeq/TestData/loftest.txt
- ./FamSeq/TestData/._test.vcf
- ./FamSeq/TestData/test.vcf
- ./FamSeq/src/._checkInput.cpp
- ./FamSeq/src/checkInput.cpp
- ./FamSeq/src/._checkInput.h
- ./FamSeq/src/checkInput.h
- ./FamSeq/src/._dMatrix.h
- ./FamSeq/src/dMatrix.h
- ./FamSeq/src/family.cpp
- ./FamSeq/src/._family.cu
- ./FamSeq/src/family.cu
- ./FamSeq/src/._family.h
- ./FamSeq/src/family.h
- ./FamSeq/src/._FamSeq.cpp
- ./FamSeq/src/FamSeq.cpp
- ./FamSeq/src/._file.cpp
- ./FamSeq/src/file.cpp
- ./FamSeq/src/._file.h
- ./FamSeq/src/file.h
- ./FamSeq/src/._makefile
- ./FamSeq/src/makefile
- ./FamSeq/src/._makefile.gpu
- ./FamSeq/src/makefile.gpu
- ./FamSeq/src/._makefile.gpu.clang
- ./FamSeq/src/makefile.gpu.clang
- ./FamSeq/src/._normal.cpp
- ./FamSeq/src/normal.cpp
- ./FamSeq/src/._normal.h
- ./FamSeq/src/normal.h
- ./FamSeq/src/._readme
- ./FamSeq/src/readme
