# Supplementary material for: FamSeq: A Variant Calling Program for Family-Based Sequencing Data Using Graphics Processing Units
Source: PLoS Comput Biol. 2014 Oct 30;10(10):e1003880. doi: 10.1371/journal.pcbi.1003880 (PMC4214554; doi:10.1371/journal.pcbi.1003880)
Supplement: Software S1 — FamSeq software package. (GZ) [file pcbi.1003880.s001.gz › ./FamSeq/TestData/fam04.ped]

ID	mID	fID	gender IndividualName
1	0	0	1	NA
2	0	0	2	NA
3	2	1	2	ind09
4	2	1	2	NA
5	0	0	1	NA
6	4	5	1	ind08
