# Supplementary material for: FamSeq: A Variant Calling Program for Family-Based Sequencing Data Using Graphics Processing Units
Source: PLoS Comput Biol. 2014 Oct 30;10(10):e1003880. doi: 10.1371/journal.pcbi.1003880 (PMC4214554; doi:10.1371/journal.pcbi.1003880)
Supplement: Software S1 — FamSeq software package. (GZ) [file pcbi.1003880.s001.gz › ./FamSeq/TestData/loftest.txt]

ind01	ind02	ind03	ind04	ind05	ind06	ind07	ind08	ind09	ind10	ind11	ind12	ind13	ind14	ind15
0.138,6.38e-05,2.73e-17	0.495,0.0031,8.77e-13	0.555,0.0112,3.64e-11	0.494,0.0162,1.25e-10	0.509,0.0203,2.38e-10	0.181,0.000101,8.23e-17	0.392,0.000875,2.48e-14	0.486,0.00101,3.09e-14	0.255,0.00102,6.1e-14	0.0409,0.00041,2.45e-14	0.552,0.00179,1.52e-13	0.505,0.00191,2.02e-13	0.174,5.59e-05,1.46e-17	0.305,0.0134,1.16e-10	0.0444,6.72e-05,9.94e-17
0.495,0.0103,3.26e-11	0.376,0.0432,3.11e-09	0.0491,0.00365,1.44e-11	0.171,0.109,1.1e-07	0.513,0.012,4.87e-11	0.486,0.00101,3.09e-14	0.461,0.0255,5.26e-10	0.61,0.0068,7.48e-12	0.413,0.00118,5.85e-14	0.367,0.000367,1.96e-15	0.0444,6.72e-05,9.94e-17	0.325,0.000597,9.51e-15	0.516,0.00242,3.98e-13	0.332,0.00104,4.95e-14	0.23,0.0669,1.89e-08
0.513,0.012,4.87e-11	0.156,0.000698,3.16e-14	0.325,0.000597,9.51e-15	0.0342,1.52e-05,1.51e-18	0.268,0.0165,2.45e-10	0.469,0.00678,9.68e-12	0.0491,0.00365,1.44e-11	0.0425,1.61e-05,1.44e-18	0.566,0.0115,3.93e-11	0.236,0.000112,8.62e-17	0.534,0.00301,7.47e-13	0.495,0.0103,3.26e-11	0.585,0.0111,3.39e-11	0.0694,3.77e-05,1.13e-17	0.412,0.000521,4.99e-15
2.18e-05,0.0992,0.000652	0.0244,0.243,8.56e-06	0.102,0.145,4.29e-07	0.0177,0.135,2e-06	0.0108,0.278,2.89e-05	0.0267,0.275,1.14e-05	0.00388,0.327,0.00013	0.00056,0.166,0.000119	8.38e-06,0.0376,9.21e-05	6.33e-07,0.16,0.0933	1e-08,0.0423,0.11	0.000997,0.349,0.00062	6.47e-08,0.0944,0.189	9.93e-05,0.286,0.00344	5e-04,0.403,0.0019
0.494,0.0162,1.25e-10	0.412,0.000521,4.99e-15	0.296,0.000196,3.71e-16	0.332,0.0407,2.96e-09	0.486,0.00101,3.09e-14	0.204,0.0223,7.91e-10	0.413,0.00118,5.85e-14	0.555,0.0146,8.11e-11	0.528,0.00277,5.87e-13	0.0309,2.41e-06,6.6e-21	0.495,0.0031,8.77e-13	0.509,0.0203,2.38e-10	0.306,0.00188,3.13e-13	0.268,0.0165,2.45e-10	0.414,0.00997,3.48e-11
0.000755,0.351,0.000833	0.000743,0.399,0.00125	2.18e-05,0.0992,0.000652	0.00193,0.34,0.000296	0.0826,0.0465,1.77e-08	0.000662,0.342,0.000882	1.8e-05,0.116,0.00128	0.176,0.0781,3.94e-08	0.00635,0.356,0.000104	5e-04,0.403,0.0019	0.0453,0.23,3.9e-06	0.00604,0.31,7.16e-05	0.000101,0.363,0.00693	0.000126,0.201,0.000945	0.0379,0.238,5.17e-06
0.495,0.0103,3.26e-11	0.332,0.0407,2.96e-09	0.181,0.000101,8.23e-17	0.313,0.000231,5.73e-16	0.516,0.00242,3.98e-13	0.585,0.0111,3.39e-11	0.156,0.000698,3.16e-14	0.457,0.0118,5.29e-11	0.177,0.00375,4.32e-12	0.0491,0.00365,1.44e-11	0.259,0.056,9.86e-09	0.0522,8.67e-06,1.82e-19	0.505,0.0132,6.6e-11	0.248,0.0724,2.22e-08	0.469,0.00678,9.68e-12
0.332,0.0407,2.96e-09	0.585,0.0111,3.39e-11	0.0411,0.00165,1.6e-12	0.505,0.00191,2.02e-13	0.25,0.000133,1.38e-16	0.495,0.0031,8.77e-13	0.4,0.0151,1.27e-10	0.509,0.0203,2.38e-10	0.121,0.000531,1.8e-14	0.544,0.00381,1.47e-12	0.55,0.00277,5.6e-13	0.149,5.86e-05,1.97e-17	0.305,0.0134,1.16e-10	0.392,0.000875,2.48e-14	0.0491,0.00365,1.44e-11
0.205,0.0425,5.44e-09	0.585,0.0111,3.39e-11	0.509,0.0203,2.38e-10	0.332,0.00318,1.4e-12	0.56,0.0146,8.13e-11	0.516,0.0165,1.28e-10	0.413,0.00118,5.85e-14	0.55,0.00277,5.6e-13	0.332,0.0407,2.96e-09	0.376,0.0432,3.11e-09	0.0309,2.41e-06,6.6e-21	0.516,0.00242,3.98e-13	0.412,0.000521,4.99e-15	0.555,0.0146,8.11e-11	0.0435,0.117,5.3e-07
0.0283,0.0581,1.01e-07	0.0106,0.251,2.16e-05	0.000258,0.308,0.00164	0.0289,0.173,2.61e-06	0.0108,0.278,2.89e-05	3.39e-05,0.312,0.0131	8.38e-06,0.0376,9.21e-05	0.0165,0.0803,4.58e-07	3.01e-05,0.305,0.0137	0.00136,0.353,0.00047	4.03e-05,0.17,0.00177	0.000535,0.4,0.00174	0.00056,0.166,0.000119	0.00812,0.113,2.57e-06	0.0109,0.333,4.95e-05
0.495,0.0103,3.26e-11	0.23,0.0669,1.89e-08	0.589,0.0107,3.03e-11	0.0411,0.00165,1.6e-12	0.0522,8.67e-06,1.82e-19	0.473,0.00169,1.48e-13	0.513,0.012,4.87e-11	0.483,0.00143,8.86e-14	0.325,0.000597,9.51e-15	0.306,0.00188,3.13e-13	0.516,0.00242,3.98e-13	0.505,0.0132,6.6e-11	0.528,0.00277,5.87e-13	0.174,5.59e-05,1.46e-17	0.593,0.00497,3e-12
3.04e-06,0.184,0.0298	0.0267,0.275,1.14e-05	0.000151,0.325,0.0033	5e-04,0.403,0.0019	0.000323,0.203,0.000379	0.00388,0.327,0.00013	1.48e-08,0.0511,0.131	0.0289,0.173,2.61e-06	7.92e-05,0.169,0.00089	0.16,0.0398,5.73e-09	9.36e-07,0.127,0.0315	0.000997,0.349,0.00062	0.0119,0.324,4.13e-05	0.0106,0.251,2.16e-05	0.00952,0.124,2.94e-06
0.329,0.00644,1.18e-11	0.516,0.0165,1.28e-10	0.332,0.00318,1.4e-12	0.457,0.0118,5.29e-11	0.0425,1.61e-05,1.44e-18	0.121,0.000531,1.8e-14	0.325,0.000597,9.51e-15	0.427,0.000654,9.53e-15	0.332,0.00104,4.95e-14	0.171,0.109,1.1e-07	0.473,0.00169,1.48e-13	0.0309,2.41e-06,6.6e-21	0.414,0.000548,5.79e-15	0.0409,0.00041,2.45e-14	0.156,0.000698,3.16e-14
0.00103,0.381,0.000783	0.00207,0.394,0.000429	0.0106,0.251,2.16e-05	0.00375,0.383,0.000219	0.000662,0.342,0.000882	0.0669,0.193,1.56e-06	0.0119,0.324,4.13e-05	1e-08,0.0423,0.11	0.000755,0.351,0.000833	1.48e-08,0.0511,0.131	0.0972,0.0114,2.19e-10	0.000325,0.282,0.00101	9.93e-05,0.286,0.00344	0.0953,0.00628,3.77e-11	0.00124,0.32,0.000386
0.168,0.0126,1.74e-10	0.593,0.00497,3e-12	0.0697,0.186,1.35e-06	0.245,0.000132,1.37e-16	0.332,0.00318,1.4e-12	0.248,0.0724,2.22e-08	0.215,0.048,7.46e-09	0.174,5.59e-05,1.46e-17	0.181,0.000101,8.23e-17	0.412,0.000521,4.99e-15	0.367,0.000367,1.96e-15	0.219,0.000691,2.19e-14	0.0491,0.00365,1.44e-11	0.325,0.000597,9.51e-15	0.566,0.0115,3.93e-11
0.0161,0.17,4.48e-06	2.09e-05,0.254,0.0113	0.0283,0.0581,1.01e-07	2.44e-05,0.00409,4.08e-08	0.00435,0.229,4e-05	0.000323,0.203,0.000379	0.000522,0.196,0.000209	3.01e-05,0.305,0.0137	1.06e-05,0.12,0.00234	3.04e-06,0.184,0.0298	0.000325,0.282,0.00101	8.13e-05,0.304,0.00504	0.0826,0.0465,1.77e-08	0.000755,0.351,0.000833	7.92e-05,0.169,0.00089
0.0411,0.00165,1.6e-12	0.528,0.00277,5.87e-13	0.495,0.0031,8.77e-13	0.514,0.0123,5.23e-11	0.129,0.000976,1.05e-13	0.55,0.00277,5.6e-13	0.367,0.000367,1.96e-15	0.0697,0.186,1.35e-06	0.555,0.0112,3.64e-11	0.509,0.0203,2.38e-10	0.0309,2.41e-06,6.6e-21	0.552,0.00179,1.52e-13	0.0444,6.72e-05,9.94e-17	0.427,0.000654,9.53e-15	0.268,0.0165,2.45e-10
0.585,0.0111,3.39e-11	0.553,0.00254,4.33e-13	0.104,0.000264,2.57e-15	0.0491,0.00365,1.44e-11	0.0409,0.00041,2.45e-14	0.593,0.00497,3e-12	0.513,0.012,4.87e-11	0.313,0.000231,5.73e-16	0.177,0.00375,4.32e-12	0.516,0.0165,1.28e-10	0.23,0.0669,1.89e-08	0.61,0.0068,7.48e-12	0.367,0.000367,1.96e-15	0.555,0.0146,8.11e-11	0.0959,0.00294,3.85e-12
0.121,0.000531,1.8e-14	0.45,0.0293,8.17e-10	0.0435,0.117,5.3e-07	0.56,0.0146,8.13e-11	0.516,0.00242,3.98e-13	0.0342,1.52e-05,1.51e-18	0.259,0.056,9.86e-09	0.501,0.00546,4.74e-12	0.23,0.0669,1.89e-08	0.156,0.000698,3.16e-14	0.245,0.000132,1.37e-16	0.174,5.59e-05,1.46e-17	0.516,0.0165,1.28e-10	0.367,0.000367,1.96e-15	0.171,0.109,1.1e-07
7.2e-05,0.352,0.00879	0.000101,0.363,0.00693	0.00435,0.229,4e-05	0.000755,0.351,0.000833	0.000323,0.203,0.000379	0.0101,0.327,5e-05	0.0826,0.0465,1.77e-08	0.176,0.0781,3.94e-08	0.00136,0.353,0.00047	0.000258,0.308,0.00164	3.39e-05,0.312,0.0131	1.48e-08,0.0511,0.131	0.0669,0.193,1.56e-06	0.000336,0.292,0.00108	0.000232,0.0213,6.04e-07
0.585,0.0111,3.39e-11	0.218,0.0585,1.34e-08	0.178,0.000661,2.36e-14	0.0342,1.52e-05,1.51e-18	0.505,0.00191,2.02e-13	0.55,0.00277,5.6e-13	0.181,0.000101,8.23e-17	0.296,0.000196,3.71e-16	0.255,0.00102,6.1e-14	0.245,0.000132,1.37e-16	0.483,0.00143,8.86e-14	0.509,0.0203,2.38e-10	0.138,0.076,4.65e-08	0.219,0.000691,2.19e-14	0.473,0.00169,1.48e-13
0.000336,0.292,0.00108	4.38e-07,0.149,0.111	0.000101,0.363,0.00693	0.0216,0.287,1.58e-05	0.00056,0.166,0.000119	3.28e-05,0.192,0.00314	3.04e-06,0.184,0.0298	0.0379,0.238,5.17e-06	3.15e-06,0.15,0.0155	0.00103,0.381,0.000783	0.0669,0.193,1.56e-06	1.8e-05,0.116,0.00128	3.27e-08,0.0438,0.0373	0.000535,0.4,0.00174	0.000151,0.325,0.0033
0.149,5.86e-05,1.97e-17	0.61,0.0068,7.48e-12	0.528,0.00277,5.87e-13	0.553,0.00254,4.33e-13	0.486,0.00101,3.09e-14	0.178,0.000661,2.36e-14	0.45,0.0293,8.17e-10	0.0522,8.67e-06,1.82e-19	0.0342,1.52e-05,1.51e-18	0.0444,6.72e-05,9.94e-17	0.457,0.0118,5.29e-11	0.306,0.00188,3.13e-13	0.215,0.048,7.46e-09	0.367,0.000367,1.96e-15	0.413,0.00118,5.85e-14
0.0572,2.28e-05,3.03e-18	0.486,0.00101,3.09e-14	0.516,0.0165,1.28e-10	0.55,0.00277,5.6e-13	0.156,0.000698,3.16e-14	0.0522,8.67e-06,1.82e-19	0.514,0.0123,5.23e-11	0.268,0.0165,2.45e-10	0.23,0.0669,1.89e-08	0.178,0.000661,2.36e-14	0.555,0.0146,8.11e-11	0.523,0.00482,3.12e-12	0.413,0.00118,5.85e-14	0.0844,0.0383,9.66e-09	0.171,0.109,1.1e-07
1.53e-05,0.217,0.00978	1e-08,0.0423,0.11	0.00375,0.383,0.000219	0.00948,0.304,4.3e-05	0.0244,0.243,8.56e-06	1.8e-05,0.116,0.00128	0.000535,0.4,0.00174	9.93e-05,0.286,0.00344	0.0371,0.115,5.92e-07	8.38e-06,0.0376,9.21e-05	0.000258,0.308,0.00164	0.000151,0.325,0.0033	3.28e-05,0.192,0.00314	0.000172,0.164,0.000371	4.03e-05,0.17,0.00177
8.38e-06,0.0376,9.21e-05	0.0106,0.251,2.16e-05	0.00056,0.166,0.000119	0.0216,0.287,1.58e-05	0.00948,0.304,4.3e-05	0.000662,0.342,0.000882	0.000232,0.0213,6.04e-07	1.06e-05,0.12,0.00234	0.0453,0.23,3.9e-06	0.0165,0.0803,4.58e-07	0.00952,0.124,2.94e-06	5e-04,0.403,0.0019	0.00193,0.34,0.000296	0.000126,0.201,0.000945	0.00103,0.381,0.000783
0.00952,0.124,2.94e-06	0.00103,0.381,0.000783	0.0283,0.0581,1.01e-07	4.03e-05,0.17,0.00177	0.0109,0.333,4.95e-05	9.69e-05,0.0917,0.000116	1.31e-05,0.182,0.00666	0.0165,0.27,1.73e-05	1.06e-05,0.12,0.00234	3.16e-07,0.0628,0.0114	3.15e-06,0.15,0.0155	7.92e-05,0.169,0.00089	0.176,0.0781,3.94e-08	8.13e-05,0.304,0.00504	0.00635,0.356,0.000104
0.00136,0.353,0.00047	0.0108,0.278,2.89e-05	0.0177,0.135,2e-06	0.024,0.127,1.23e-06	0.000743,0.399,0.00125	0.00056,0.166,0.000119	0.0307,0.226,5.47e-06	0.00124,0.32,0.000386	0.0972,0.0114,2.19e-10	0.0161,0.17,4.48e-06	0.00669,0.0796,1.1e-06	0.0669,0.193,1.56e-06	0.176,0.0781,3.94e-08	0.0165,0.0803,4.58e-07	0.0165,0.27,1.73e-05
0.495,0.0031,8.77e-13	0.178,0.000661,2.36e-14	0.236,0.000112,8.62e-17	0.305,0.0134,1.16e-10	0.56,0.0146,8.13e-11	0.469,0.00678,9.68e-12	0.332,0.00104,4.95e-14	0.242,0.000364,2.9e-15	0.61,0.0068,7.48e-12	0.413,0.00118,5.85e-14	0.378,0.0337,1.47e-09	0.367,0.000367,1.96e-15	0.556,0.00362,1.24e-12	0.325,0.000597,9.51e-15	0.156,0.000698,3.16e-14
0.305,0.0134,1.16e-10	0.414,0.000548,5.79e-15	0.255,0.00102,6.1e-14	0.0309,2.41e-06,6.6e-21	0.204,0.0223,7.91e-10	0.514,0.0123,5.23e-11	0.215,0.048,7.46e-09	0.513,0.012,4.87e-11	0.45,0.0293,8.17e-10	0.171,0.109,1.1e-07	0.0425,1.61e-05,1.44e-18	0.296,0.000196,3.71e-16	0.0435,0.117,5.3e-07	0.25,0.000133,1.38e-16	0.589,0.0107,3.03e-11
0.000156,0.28,0.00205	2.09e-05,0.254,0.0113	5e-04,0.403,0.0019	0.0669,0.193,1.56e-06	0.000172,0.164,0.000371	1.31e-05,0.182,0.00666	3.28e-05,0.192,0.00314	3.51e-05,0.0787,0.000202	8.38e-06,0.0376,9.21e-05	0.00948,0.304,4.3e-05	0.0289,0.173,2.61e-06	0.00952,0.124,2.94e-06	0.0972,0.0114,2.19e-10	0.000997,0.349,0.00062	0.000522,0.196,0.000209
0.414,0.00997,3.48e-11	0.325,0.000597,9.51e-15	0.513,0.012,4.87e-11	0.149,5.86e-05,1.97e-17	0.413,0.00118,5.85e-14	0.25,0.000133,1.38e-16	0.378,0.0337,1.47e-09	0.469,0.00678,9.68e-12	0.579,0.0101,2.62e-11	0.45,0.0293,8.17e-10	0.313,0.000231,5.73e-16	0.306,0.00188,3.13e-13	0.486,0.00101,3.09e-14	0.181,0.000101,8.23e-17	0.174,5.59e-05,1.46e-17
0.000743,0.399,0.00125	0.0538,0.0965,2.43e-07	0.0307,0.226,5.47e-06	2.18e-05,0.0992,0.000652	0.000112,0.198,0.001	0.000323,0.203,0.000379	0.0267,0.275,1.14e-05	0.000115,0.368,0.00629	0.000522,0.196,0.000209	0.000126,0.201,0.000945	1.31e-05,0.182,0.00666	0.0289,0.173,2.61e-06	0.0453,0.23,3.9e-06	0.0106,0.251,2.16e-05	0.000535,0.4,0.00174
0.138,6.38e-05,2.73e-17	0.245,0.000132,1.37e-16	0.414,0.000548,5.79e-15	0.0309,2.41e-06,6.6e-21	0.0844,0.0383,9.66e-09	0.0959,0.00294,3.85e-12	0.114,0.139,3.47e-07	0.0694,3.77e-05,1.13e-17	0.215,0.048,7.46e-09	0.516,0.00242,3.98e-13	0.306,0.00188,3.13e-13	0.376,0.0432,3.11e-09	0.528,0.00277,5.87e-13	0.56,0.0146,8.13e-11	0.544,0.00381,1.47e-12
0.392,0.000875,2.48e-14	0.378,0.0337,1.47e-09	0.528,0.00277,5.87e-13	0.486,0.00101,3.09e-14	0.553,0.00254,4.33e-13	0.138,6.38e-05,2.73e-17	0.427,0.000654,9.53e-15	0.171,0.109,1.1e-07	0.376,0.0432,3.11e-09	0.181,0.000101,8.23e-17	0.367,0.000367,1.96e-15	0.236,0.000112,8.62e-17	0.414,0.00997,3.48e-11	0.25,0.000133,1.38e-16	0.205,0.0425,5.44e-09
9.93e-05,0.286,0.00344	0.00952,0.124,2.94e-06	0.000151,0.325,0.0033	3.28e-05,0.192,0.00314	3.39e-05,0.312,0.0131	0.0244,0.243,8.56e-06	0.00193,0.34,0.000296	1.53e-05,0.217,0.00978	0.0371,0.115,5.92e-07	0.0165,0.0803,4.58e-07	8.38e-06,0.0376,9.21e-05	1e-08,0.0423,0.11	3.51e-05,0.0787,0.000202	1.05e-06,0.0977,0.013	0.0267,0.275,1.14e-05
0.000325,0.282,0.00101	0.024,0.127,1.23e-06	0.0165,0.27,1.73e-05	0.000115,0.368,0.00629	1.48e-08,0.0511,0.131	8.13e-05,0.304,0.00504	6.33e-07,0.16,0.0933	0.0106,0.251,2.16e-05	0.0453,0.23,3.9e-06	1.06e-05,0.12,0.00234	0.0995,0.102,1.55e-07	0.00207,0.394,0.000429	0.00604,0.31,7.16e-05	6.47e-08,0.0944,0.189	2.18e-05,0.0992,0.000652
0.0444,6.72e-05,9.94e-17	0.242,0.000364,2.9e-15	0.296,0.000196,3.71e-16	0.332,0.00318,1.4e-12	0.579,0.0101,2.62e-11	0.45,0.0293,8.17e-10	0.0697,0.186,1.35e-06	0.174,5.59e-05,1.46e-17	0.138,6.38e-05,2.73e-17	0.457,0.0118,5.29e-11	0.0435,0.117,5.3e-07	0.364,0.0394,2.45e-09	0.306,0.00188,3.13e-13	0.114,0.139,3.47e-07	0.25,0.000133,1.38e-16
0.0953,0.00628,3.77e-11	6.33e-07,0.16,0.0933	3.16e-07,0.0628,0.0114	0.000172,0.164,0.000371	0.0267,0.275,1.14e-05	1.99e-05,0.132,0.00168	0.00207,0.394,0.000429	0.0307,0.226,5.47e-06	0.0371,0.115,5.92e-07	0.000325,0.282,0.00101	0.00375,0.383,0.000219	7.2e-05,0.352,0.00879	0.000662,0.342,0.000882	0.0195,0.281,1.66e-05	0.0289,0.173,2.61e-06
0.25,0.000133,1.38e-16	0.138,6.38e-05,2.73e-17	0.61,0.0068,7.48e-12	0.457,0.0118,5.29e-11	0.483,0.00143,8.86e-14	0.555,0.0146,8.11e-11	0.325,0.000597,9.51e-15	0.205,0.0425,5.44e-09	0.556,0.00362,1.24e-12	0.495,0.0103,3.26e-11	0.534,0.00301,7.47e-13	0.56,0.0146,8.13e-11	0.332,0.00104,4.95e-14	0.544,0.00381,1.47e-12	0.45,0.0293,8.17e-10
0.0108,0.278,2.89e-05	0.00056,0.166,0.000119	8.38e-06,0.0376,9.21e-05	4.38e-07,0.149,0.111	0.000258,0.308,0.00164	0.0195,0.281,1.66e-05	0.0283,0.0581,1.01e-07	0.0307,0.226,5.47e-06	0.0177,0.135,2e-06	0.00948,0.304,4.3e-05	0.00388,0.327,0.00013	1e-08,0.0423,0.11	0.000101,0.363,0.00693	3.28e-05,0.192,0.00314	0.0165,0.27,1.73e-05
0.0522,8.67e-06,1.82e-19	0.0409,0.00041,2.45e-14	0.245,0.000132,1.37e-16	0.114,0.139,3.47e-07	0.425,0.00658,9.73e-12	0.509,0.0203,2.38e-10	0.104,0.000264,2.57e-15	0.579,0.0101,2.62e-11	0.56,0.0146,8.13e-11	0.325,0.000597,9.51e-15	0.461,0.0255,5.26e-10	0.552,0.00179,1.52e-13	0.514,0.0123,5.23e-11	0.505,0.0132,6.6e-11	0.593,0.00497,3e-12
0.513,0.012,4.87e-11	0.25,0.000133,1.38e-16	0.505,0.0132,6.6e-11	0.0409,0.00041,2.45e-14	0.313,0.000231,5.73e-16	0.469,0.00678,9.68e-12	0.45,0.0293,8.17e-10	0.332,0.0407,2.96e-09	0.364,0.0394,2.45e-09	0.0425,1.61e-05,1.44e-18	0.177,0.00375,4.32e-12	0.0411,0.00165,1.6e-12	0.242,0.000364,2.9e-15	0.509,0.0203,2.38e-10	0.259,0.056,9.86e-09
1.31e-05,0.182,0.00666	1.48e-08,0.0511,0.131	8.13e-05,0.304,0.00504	0.000336,0.292,0.00108	0.00635,0.356,0.000104	0.176,0.0781,3.94e-08	0.0165,0.0803,4.58e-07	0.0195,0.281,1.66e-05	6.33e-07,0.16,0.0933	0.0267,0.275,1.14e-05	0.0119,0.324,4.13e-05	0.0161,0.17,4.48e-06	0.000325,0.282,0.00101	0.0371,0.115,5.92e-07	0.00193,0.34,0.000296
5e-04,0.403,0.0019	0.0244,0.243,8.56e-06	0.0165,0.0803,4.58e-07	2.23e-05,0.288,0.0156	6.33e-07,0.16,0.0933	0.0538,0.0965,2.43e-07	0.00375,0.383,0.000219	3.51e-05,0.0787,0.000202	0.0307,0.226,5.47e-06	7.92e-05,0.169,0.00089	0.0972,0.0114,2.19e-10	0.00812,0.113,2.57e-06	0.000258,0.308,0.00164	0.000156,0.28,0.00205	0.000115,0.368,0.00629
0.000232,0.0213,6.04e-07	3.16e-07,0.0628,0.0114	0.00952,0.124,2.94e-06	0.0538,0.0965,2.43e-07	7.2e-05,0.352,0.00879	2.09e-05,0.254,0.0113	0.0101,0.327,5e-05	1.05e-06,0.0977,0.013	0.00604,0.31,7.16e-05	7.92e-05,0.169,0.00089	0.000156,0.28,0.00205	1.48e-08,0.0511,0.131	3.01e-05,0.305,0.0137	0.0165,0.0803,4.58e-07	4.03e-05,0.17,0.00177
0.000323,0.203,0.000379	0.000755,0.351,0.000833	0.024,0.127,1.23e-06	2.18e-05,0.0992,0.000652	1.05e-06,0.0977,0.013	2.44e-05,0.00409,4.08e-08	0.00136,0.353,0.00047	0.0244,0.243,8.56e-06	2.23e-05,0.288,0.0156	3.15e-06,0.15,0.0155	3.28e-05,0.192,0.00314	0.0379,0.238,5.17e-06	0.0109,0.333,4.95e-05	0.0165,0.0803,4.58e-07	1.99e-05,0.132,0.00168
0.000755,0.351,0.000833	0.00136,0.353,0.00047	1.06e-05,0.12,0.00234	0.000323,0.203,0.000379	0.000172,0.164,0.000371	5e-04,0.403,0.0019	0.000151,0.325,0.0033	1e-08,0.0423,0.11	1.99e-05,0.132,0.00168	0.102,0.145,4.29e-07	0.0538,0.0965,2.43e-07	0.0165,0.27,1.73e-05	3.28e-05,0.192,0.00314	0.0972,0.0114,2.19e-10	9.69e-05,0.0917,0.000116
4.03e-05,0.17,0.00177	0.0161,0.17,4.48e-06	1.05e-06,0.0977,0.013	2.18e-05,0.0992,0.000652	0.00948,0.304,4.3e-05	8.38e-06,0.0376,9.21e-05	1.53e-05,0.217,0.00978	0.000573,0.404,0.00168	3.51e-05,0.0787,0.000202	0.000942,0.13,3.41e-05	0.0142,0.0695,3.43e-07	3.27e-08,0.0438,0.0373	3.39e-05,0.312,0.0131	0.00193,0.34,0.000296	0.0244,0.243,8.56e-06
1.99e-05,0.132,0.00168	0.176,0.0781,3.94e-08	3.27e-08,0.0438,0.0373	0.00635,0.356,0.000104	3.39e-05,0.312,0.0131	4.38e-07,0.149,0.111	0.0161,0.17,4.48e-06	0.0195,0.281,1.66e-05	7.2e-05,0.352,0.00879	0.0106,0.251,2.16e-05	6.33e-07,0.16,0.0933	0.0165,0.0803,4.58e-07	0.000151,0.325,0.0033	9.69e-05,0.0917,0.000116	4.03e-05,0.17,0.00177
3.04e-06,0.184,0.0298	0.0216,0.287,1.58e-05	0.000232,0.0213,6.04e-07	0.000172,0.164,0.000371	0.000325,0.282,0.00101	0.00188,0.281,0.000173	0.0972,0.0114,2.19e-10	0.000535,0.4,0.00174	0.0119,0.324,4.13e-05	0.000743,0.399,0.00125	0.176,0.0781,3.94e-08	0.000126,0.201,0.000945	0.000258,0.308,0.00164	0.00124,0.32,0.000386	0.0538,0.0965,2.43e-07
0.000323,0.203,0.000379	0.0165,0.27,1.73e-05	9.36e-07,0.127,0.0315	9.93e-05,0.286,0.00344	0.0453,0.23,3.9e-06	0.0953,0.00628,3.77e-11	6.47e-08,0.0944,0.189	0.0165,0.0803,4.58e-07	7.2e-05,0.352,0.00879	0.00388,0.327,0.00013	2.44e-05,0.00409,4.08e-08	4.38e-07,0.149,0.111	2.18e-05,0.0992,0.000652	0.00207,0.394,0.000429	0.000325,0.282,0.00101
4.03e-05,0.17,0.00177	0.00812,0.113,2.57e-06	0.000325,0.282,0.00101	0.00188,0.281,0.000173	0.0283,0.0581,1.01e-07	2.44e-05,0.00409,4.08e-08	1.48e-08,0.0511,0.131	0.0109,0.333,4.95e-05	6.47e-08,0.0944,0.189	3.27e-08,0.0438,0.0373	0.0371,0.115,5.92e-07	7.2e-05,0.352,0.00879	0.000323,0.203,0.000379	0.00103,0.381,0.000783	6.33e-07,0.16,0.0933
0.501,0.00546,4.74e-12	0.414,0.00997,3.48e-11	0.392,0.000875,2.48e-14	0.138,0.076,4.65e-08	0.593,0.00497,3e-12	0.0342,1.52e-05,1.51e-18	0.45,0.0293,8.17e-10	0.205,0.0425,5.44e-09	0.567,0.00305,7.29e-13	0.18,0.0199,6.38e-10	0.0844,0.0383,9.66e-09	0.566,0.0115,3.93e-11	0.516,0.0165,1.28e-10	0.178,0.000661,2.36e-14	0.376,0.0432,3.11e-09
0.0694,3.77e-05,1.13e-17	0.589,0.0107,3.03e-11	0.528,0.00277,5.87e-13	0.509,0.0203,2.38e-10	0.268,0.0165,2.45e-10	0.0572,2.28e-05,3.03e-18	0.156,0.000698,3.16e-14	0.168,0.0126,1.74e-10	0.544,0.00381,1.47e-12	0.555,0.0146,8.11e-11	0.513,0.012,4.87e-11	0.18,0.0199,6.38e-10	0.61,0.0068,7.48e-12	0.25,0.000133,1.38e-16	0.181,0.000101,8.23e-17
1.8e-05,0.116,0.00128	0.00193,0.34,0.000296	0.0119,0.324,4.13e-05	0.0972,0.0114,2.19e-10	0.00136,0.353,0.00047	0.0289,0.173,2.61e-06	0.0165,0.27,1.73e-05	0.0371,0.115,5.92e-07	1e-08,0.0423,0.11	3.15e-06,0.15,0.0155	3.51e-05,0.0787,0.000202	0.00635,0.356,0.000104	3.01e-05,0.305,0.0137	0.000662,0.342,0.000882	0.000325,0.282,0.00101
0.486,0.00101,3.09e-14	0.469,0.00678,9.68e-12	0.457,0.0118,5.29e-11	0.205,0.0425,5.44e-09	0.589,0.0107,3.03e-11	0.156,0.000698,3.16e-14	0.259,0.056,9.86e-09	0.138,6.38e-05,2.73e-17	0.236,0.000112,8.62e-17	0.0572,2.28e-05,3.03e-18	0.242,0.000364,2.9e-15	0.579,0.0101,2.62e-11	0.0309,2.41e-06,6.6e-21	0.514,0.0123,5.23e-11	0.412,0.000521,4.99e-15
0.242,0.000364,2.9e-15	0.156,0.000698,3.16e-14	0.593,0.00497,3e-12	0.0697,0.186,1.35e-06	0.513,0.012,4.87e-11	0.585,0.0111,3.39e-11	0.376,0.0432,3.11e-09	0.427,0.000654,9.53e-15	0.61,0.0068,7.48e-12	0.313,0.000231,5.73e-16	0.0522,8.67e-06,1.82e-19	0.332,0.00104,4.95e-14	0.505,0.00191,2.02e-13	0.412,0.000521,4.99e-15	0.171,0.109,1.1e-07
0.129,0.000976,1.05e-13	0.332,0.00104,4.95e-14	0.325,0.000597,9.51e-15	0.0444,6.72e-05,9.94e-17	0.18,0.0199,6.38e-10	0.215,0.048,7.46e-09	0.566,0.0115,3.93e-11	0.255,0.00102,6.1e-14	0.486,0.00101,3.09e-14	0.414,0.00997,3.48e-11	0.306,0.00188,3.13e-13	0.55,0.00277,5.6e-13	0.0491,0.00365,1.44e-11	0.514,0.0123,5.23e-11	0.305,0.0134,1.16e-10
0.0538,0.0965,2.43e-07	4.38e-07,0.149,0.111	0.0109,0.333,4.95e-05	0.0165,0.27,1.73e-05	1.8e-05,0.116,0.00128	0.0119,0.324,4.13e-05	0.0106,0.251,2.16e-05	0.102,0.145,4.29e-07	0.000743,0.399,0.00125	0.00388,0.327,0.00013	0.0371,0.115,5.92e-07	0.00056,0.166,0.000119	0.000172,0.164,0.000371	0.0283,0.0581,1.01e-07	3.28e-05,0.192,0.00314
3.04e-06,0.184,0.0298	0.0538,0.0965,2.43e-07	0.16,0.0398,5.73e-09	0.00812,0.113,2.57e-06	1e-08,0.0423,0.11	0.000101,0.363,0.00693	0.0216,0.287,1.58e-05	0.0267,0.275,1.14e-05	0.00103,0.381,0.000783	6.33e-07,0.16,0.0933	3.39e-05,0.312,0.0131	0.00233,0.381,0.000345	0.00388,0.327,0.00013	0.0307,0.226,5.47e-06	2.44e-05,0.00409,4.08e-08
0.219,0.000691,2.19e-14	0.25,0.000133,1.38e-16	0.414,0.000548,5.79e-15	0.566,0.0115,3.93e-11	0.218,0.0585,1.34e-08	0.129,0.000976,1.05e-13	0.505,0.00191,2.02e-13	0.555,0.0146,8.11e-11	0.138,6.38e-05,2.73e-17	0.0309,2.41e-06,6.6e-21	0.392,0.000875,2.48e-14	0.181,0.000101,8.23e-17	0.332,0.00104,4.95e-14	0.268,0.0165,2.45e-10	0.556,0.00362,1.24e-12
3.28e-05,0.192,0.00314	0.000258,0.308,0.00164	3.27e-08,0.0438,0.0373	0.0995,0.102,1.55e-07	0.0108,0.278,2.89e-05	0.0195,0.281,1.66e-05	0.000942,0.13,3.41e-05	9.93e-05,0.286,0.00344	0.000156,0.28,0.00205	0.0538,0.0965,2.43e-07	0.024,0.127,1.23e-06	3.51e-05,0.0787,0.000202	0.0216,0.287,1.58e-05	0.0453,0.23,3.9e-06	0.000535,0.4,0.00174
0.0572,2.28e-05,3.03e-18	0.495,0.0031,8.77e-13	0.215,0.048,7.46e-09	0.486,0.00101,3.09e-14	0.313,0.000231,5.73e-16	0.523,0.00482,3.12e-12	0.138,0.076,4.65e-08	0.364,0.0394,2.45e-09	0.242,0.000364,2.9e-15	0.149,5.86e-05,1.97e-17	0.18,0.0199,6.38e-10	0.174,5.59e-05,1.46e-17	0.414,0.000548,5.79e-15	0.204,0.0223,7.91e-10	0.332,0.0407,2.96e-09
0.376,0.0432,3.11e-09	0.56,0.0146,8.13e-11	0.332,0.00104,4.95e-14	0.0694,3.77e-05,1.13e-17	0.242,0.000364,2.9e-15	0.245,0.000132,1.37e-16	0.23,0.0669,1.89e-08	0.553,0.00254,4.33e-13	0.552,0.00179,1.52e-13	0.414,0.000548,5.79e-15	0.0435,0.117,5.3e-07	0.556,0.00362,1.24e-12	0.121,0.000531,1.8e-14	0.514,0.0123,5.23e-11	0.168,0.0126,1.74e-10
3.01e-05,0.305,0.0137	1.8e-05,0.116,0.00128	0.0307,0.226,5.47e-06	0.0165,0.27,1.73e-05	3.27e-08,0.0438,0.0373	1.53e-05,0.217,0.00978	1.99e-05,0.132,0.00168	0.0101,0.327,5e-05	0.0972,0.0114,2.19e-10	9.36e-07,0.127,0.0315	0.0244,0.243,8.56e-06	2.44e-05,0.00409,4.08e-08	0.000522,0.196,0.000209	0.0267,0.275,1.14e-05	0.000325,0.282,0.00101
0.566,0.0115,3.93e-11	0.0411,0.00165,1.6e-12	0.219,0.000691,2.19e-14	0.0844,0.0383,9.66e-09	0.205,0.0425,5.44e-09	0.555,0.0146,8.11e-11	0.516,0.0165,1.28e-10	0.495,0.0103,3.26e-11	0.61,0.0068,7.48e-12	0.513,0.012,4.87e-11	0.268,0.0165,2.45e-10	0.494,0.0162,1.25e-10	0.553,0.00254,4.33e-13	0.483,0.00143,8.86e-14	0.178,0.000661,2.36e-14
0.513,0.012,4.87e-11	0.509,0.0203,2.38e-10	0.516,0.00242,3.98e-13	0.495,0.0031,8.77e-13	0.0309,2.41e-06,6.6e-21	0.259,0.056,9.86e-09	0.174,5.59e-05,1.46e-17	0.457,0.0118,5.29e-11	0.0444,6.72e-05,9.94e-17	0.0425,1.61e-05,1.44e-18	0.61,0.0068,7.48e-12	0.248,0.0724,2.22e-08	0.168,0.0126,1.74e-10	0.579,0.0101,2.62e-11	0.204,0.0223,7.91e-10
0.0161,0.17,4.48e-06	2.23e-05,0.288,0.0156	0.00405,0.386,0.000206	0.0669,0.193,1.56e-06	0.000942,0.13,3.41e-05	0.00103,0.381,0.000783	0.00952,0.124,2.94e-06	0.0195,0.281,1.66e-05	0.0177,0.135,2e-06	1.8e-05,0.116,0.00128	3.27e-08,0.0438,0.0373	0.0119,0.324,4.13e-05	0.000115,0.368,0.00629	3.04e-06,0.184,0.0298	1.31e-05,0.182,0.00666
9.93e-05,0.286,0.00344	0.00635,0.356,0.000104	0.00136,0.353,0.00047	0.0177,0.135,2e-06	0.102,0.145,4.29e-07	0.0953,0.00628,3.77e-11	0.000323,0.203,0.000379	3.16e-07,0.0628,0.0114	0.00812,0.113,2.57e-06	7.92e-05,0.169,0.00089	0.000942,0.13,3.41e-05	0.0267,0.275,1.14e-05	0.0165,0.27,1.73e-05	0.000336,0.292,0.00108	0.0283,0.0581,1.01e-07
1.8e-05,0.116,0.00128	0.000755,0.351,0.000833	3.39e-05,0.312,0.0131	2.18e-05,0.0992,0.000652	0.000172,0.164,0.000371	0.0972,0.0114,2.19e-10	0.000662,0.342,0.000882	0.0195,0.281,1.66e-05	0.0165,0.27,1.73e-05	3.15e-06,0.15,0.0155	0.00188,0.281,0.000173	0.0165,0.0803,4.58e-07	5e-04,0.403,0.0019	0.0106,0.251,2.16e-05	0.0538,0.0965,2.43e-07
0.000573,0.404,0.00168	0.00435,0.229,4e-05	1.31e-05,0.182,0.00666	0.000755,0.351,0.000833	0.000535,0.4,0.00174	0.000662,0.342,0.000882	0.00635,0.356,0.000104	0.000101,0.363,0.00693	3.01e-05,0.305,0.0137	0.000522,0.196,0.000209	3.27e-08,0.0438,0.0373	2.18e-05,0.0992,0.000652	0.0669,0.193,1.56e-06	0.000232,0.0213,6.04e-07	0.0119,0.324,4.13e-05
0.0522,8.67e-06,1.82e-19	0.25,0.000133,1.38e-16	0.516,0.0165,1.28e-10	0.414,0.00997,3.48e-11	0.181,0.000101,8.23e-17	0.0491,0.00365,1.44e-11	0.0342,1.52e-05,1.51e-18	0.579,0.0101,2.62e-11	0.523,0.00482,3.12e-12	0.593,0.00497,3e-12	0.0409,0.00041,2.45e-14	0.505,0.0132,6.6e-11	0.61,0.0068,7.48e-12	0.0444,6.72e-05,9.94e-17	0.552,0.00179,1.52e-13
0.000997,0.349,0.00062	9.36e-07,0.127,0.0315	0.00405,0.386,0.000206	0.0995,0.102,1.55e-07	1.99e-05,0.132,0.00168	0.0453,0.23,3.9e-06	0.00635,0.356,0.000104	0.0244,0.243,8.56e-06	2.23e-05,0.288,0.0156	0.0216,0.287,1.58e-05	3.39e-05,0.312,0.0131	0.0142,0.0695,3.43e-07	0.00056,0.166,0.000119	1.48e-08,0.0511,0.131	4.03e-05,0.17,0.00177
0.00375,0.383,0.000219	1.31e-05,0.182,0.00666	2.18e-05,0.0992,0.000652	1.05e-06,0.0977,0.013	0.0826,0.0465,1.77e-08	0.0538,0.0965,2.43e-07	0.0119,0.324,4.13e-05	0.0101,0.327,5e-05	0.000323,0.203,0.000379	3.27e-08,0.0438,0.0373	1.06e-05,0.12,0.00234	0.0283,0.0581,1.01e-07	0.00812,0.113,2.57e-06	9.93e-05,0.286,0.00344	0.102,0.145,4.29e-07
0.364,0.0394,2.45e-09	0.45,0.0293,8.17e-10	0.306,0.00188,3.13e-13	0.332,0.00104,4.95e-14	0.55,0.00277,5.6e-13	0.0491,0.00365,1.44e-11	0.579,0.0101,2.62e-11	0.0959,0.00294,3.85e-12	0.0409,0.00041,2.45e-14	0.593,0.00497,3e-12	0.469,0.00678,9.68e-12	0.268,0.0165,2.45e-10	0.0342,1.52e-05,1.51e-18	0.566,0.0115,3.93e-11	0.0572,2.28e-05,3.03e-18
0.0572,2.28e-05,3.03e-18	0.528,0.00277,5.87e-13	0.205,0.0425,5.44e-09	0.486,0.00101,3.09e-14	0.414,0.000548,5.79e-15	0.0435,0.117,5.3e-07	0.168,0.0126,1.74e-10	0.219,0.000691,2.19e-14	0.0342,1.52e-05,1.51e-18	0.367,0.000367,1.96e-15	0.553,0.00254,4.33e-13	0.414,0.00997,3.48e-11	0.516,0.00242,3.98e-13	0.473,0.00169,1.48e-13	0.505,0.0132,6.6e-11
3.28e-05,0.192,0.00314	1e-08,0.0423,0.11	3.04e-06,0.184,0.0298	0.00635,0.356,0.000104	0.0972,0.0114,2.19e-10	1.99e-05,0.132,0.00168	0.000156,0.28,0.00205	2.44e-05,0.00409,4.08e-08	0.00103,0.381,0.000783	0.00388,0.327,0.00013	0.000336,0.292,0.00108	0.000172,0.164,0.000371	0.000151,0.325,0.0033	0.00405,0.386,0.000206	0.000325,0.282,0.00101
0.156,0.000698,3.16e-14	0.473,0.00169,1.48e-13	0.0435,0.117,5.3e-07	0.412,0.000521,4.99e-15	0.181,0.000101,8.23e-17	0.18,0.0199,6.38e-10	0.0522,8.67e-06,1.82e-19	0.56,0.0146,8.13e-11	0.25,0.000133,1.38e-16	0.0697,0.186,1.35e-06	0.329,0.00644,1.18e-11	0.376,0.0432,3.11e-09	0.332,0.0407,2.96e-09	0.205,0.0425,5.44e-09	0.305,0.0134,1.16e-10
0.242,0.000364,2.9e-15	0.174,5.59e-05,1.46e-17	0.204,0.0223,7.91e-10	0.306,0.00188,3.13e-13	0.104,0.000264,2.57e-15	0.585,0.0111,3.39e-11	0.483,0.00143,8.86e-14	0.121,0.000531,1.8e-14	0.544,0.00381,1.47e-12	0.555,0.0146,8.11e-11	0.412,0.000521,4.99e-15	0.495,0.0103,3.26e-11	0.156,0.000698,3.16e-14	0.414,0.000548,5.79e-15	0.505,0.0132,6.6e-11
0.0108,0.278,2.89e-05	3.16e-07,0.0628,0.0114	0.0371,0.115,5.92e-07	1e-08,0.0423,0.11	0.0995,0.102,1.55e-07	8.38e-06,0.0376,9.21e-05	2.09e-05,0.254,0.0113	0.00233,0.381,0.000345	0.0453,0.23,3.9e-06	0.00103,0.381,0.000783	1.31e-05,0.182,0.00666	0.000172,0.164,0.000371	6.47e-08,0.0944,0.189	0.000156,0.28,0.00205	3.39e-05,0.312,0.0131
0.0379,0.238,5.17e-06	2.18e-05,0.0992,0.000652	3.27e-08,0.0438,0.0373	0.102,0.145,4.29e-07	0.0953,0.00628,3.77e-11	0.000115,0.368,0.00629	0.0101,0.327,5e-05	0.00952,0.124,2.94e-06	0.00375,0.383,0.000219	0.0108,0.278,2.89e-05	0.000258,0.308,0.00164	0.00388,0.327,0.00013	0.00435,0.229,4e-05	0.0453,0.23,3.9e-06	0.0995,0.102,1.55e-07
0.505,0.00191,2.02e-13	0.218,0.0585,1.34e-08	0.0522,8.67e-06,1.82e-19	0.205,0.0425,5.44e-09	0.0444,6.72e-05,9.94e-17	0.501,0.00546,4.74e-12	0.138,0.076,4.65e-08	0.55,0.00277,5.6e-13	0.236,0.000112,8.62e-17	0.332,0.0407,2.96e-09	0.0844,0.0383,9.66e-09	0.516,0.0165,1.28e-10	0.425,0.00658,9.73e-12	0.325,0.000597,9.51e-15	0.566,0.0115,3.93e-11
0.0195,0.281,1.66e-05	4.03e-05,0.17,0.00177	0.00188,0.281,0.000173	0.0453,0.23,3.9e-06	0.024,0.127,1.23e-06	0.000573,0.404,0.00168	0.0307,0.226,5.47e-06	0.0108,0.278,2.89e-05	0.0142,0.0695,3.43e-07	0.0995,0.102,1.55e-07	0.00136,0.353,0.00047	3.27e-08,0.0438,0.0373	1.48e-08,0.0511,0.131	2.23e-05,0.288,0.0156	0.0165,0.0803,4.58e-07
0.000101,0.363,0.00693	1.31e-05,0.182,0.00666	3.39e-05,0.312,0.0131	9.36e-07,0.127,0.0315	0.0119,0.324,4.13e-05	0.00635,0.356,0.000104	0.000743,0.399,0.00125	0.0165,0.27,1.73e-05	0.0177,0.135,2e-06	0.0142,0.0695,3.43e-07	0.16,0.0398,5.73e-09	0.0289,0.173,2.61e-06	2.09e-05,0.254,0.0113	0.00207,0.394,0.000429	0.0161,0.17,4.48e-06
0.305,0.0134,1.16e-10	0.138,0.076,4.65e-08	0.56,0.0146,8.13e-11	0.585,0.0111,3.39e-11	0.553,0.00254,4.33e-13	0.114,0.139,3.47e-07	0.509,0.0203,2.38e-10	0.121,0.000531,1.8e-14	0.332,0.00104,4.95e-14	0.392,0.000875,2.48e-14	0.589,0.0107,3.03e-11	0.149,5.86e-05,1.97e-17	0.0342,1.52e-05,1.51e-18	0.218,0.0585,1.34e-08	0.55,0.00277,5.6e-13
0.00188,0.281,0.000173	0.0101,0.327,5e-05	1.48e-08,0.0511,0.131	0.0165,0.27,1.73e-05	2.44e-05,0.00409,4.08e-08	0.0379,0.238,5.17e-06	0.000151,0.325,0.0033	0.0826,0.0465,1.77e-08	9.36e-07,0.127,0.0315	0.000573,0.404,0.00168	0.0109,0.333,4.95e-05	8.38e-06,0.0376,9.21e-05	0.00103,0.381,0.000783	0.000258,0.308,0.00164	6.33e-07,0.16,0.0933
6.33e-07,0.16,0.0933	9.93e-05,0.286,0.00344	0.000325,0.282,0.00101	0.0379,0.238,5.17e-06	0.102,0.145,4.29e-07	0.00388,0.327,0.00013	0.176,0.0781,3.94e-08	9.36e-07,0.127,0.0315	9.69e-05,0.0917,0.000116	7.2e-05,0.352,0.00879	1.8e-05,0.116,0.00128	0.00207,0.394,0.000429	0.000112,0.198,0.001	2.09e-05,0.254,0.0113	0.0267,0.275,1.14e-05
0.593,0.00497,3e-12	0.268,0.0165,2.45e-10	0.204,0.0223,7.91e-10	0.0444,6.72e-05,9.94e-17	0.425,0.00658,9.73e-12	0.332,0.0407,2.96e-09	0.0309,2.41e-06,6.6e-21	0.461,0.0255,5.26e-10	0.0491,0.00365,1.44e-11	0.392,0.000875,2.48e-14	0.0697,0.186,1.35e-06	0.483,0.00143,8.86e-14	0.505,0.00191,2.02e-13	0.516,0.00242,3.98e-13	0.129,0.000976,1.05e-13
0.176,0.0781,3.94e-08	0.00375,0.383,0.000219	0.0106,0.251,2.16e-05	0.024,0.127,1.23e-06	0.0953,0.00628,3.77e-11	1.99e-05,0.132,0.00168	1.8e-05,0.116,0.00128	8.13e-05,0.304,0.00504	0.0826,0.0465,1.77e-08	6.33e-07,0.16,0.0933	2.44e-05,0.00409,4.08e-08	4.38e-07,0.149,0.111	0.0165,0.0803,4.58e-07	1.05e-06,0.0977,0.013	9.69e-05,0.0917,0.000116
0.0108,0.278,2.89e-05	0.0195,0.281,1.66e-05	9.93e-05,0.286,0.00344	0.00635,0.356,0.000104	0.102,0.145,4.29e-07	0.000258,0.308,0.00164	0.0106,0.251,2.16e-05	0.0165,0.0803,4.58e-07	3.15e-06,0.15,0.0155	4.03e-05,0.17,0.00177	0.000151,0.325,0.0033	0.000743,0.399,0.00125	0.0371,0.115,5.92e-07	3.27e-08,0.0438,0.0373	0.000112,0.198,0.001
0.332,0.00318,1.4e-12	0.516,0.0165,1.28e-10	0.514,0.0123,5.23e-11	0.461,0.0255,5.26e-10	0.0309,2.41e-06,6.6e-21	0.483,0.00143,8.86e-14	0.579,0.0101,2.62e-11	0.329,0.00644,1.18e-11	0.553,0.00254,4.33e-13	0.0844,0.0383,9.66e-09	0.156,0.000698,3.16e-14	0.121,0.000531,1.8e-14	0.552,0.00179,1.52e-13	0.0425,1.61e-05,1.44e-18	0.313,0.000231,5.73e-16
0.0491,0.00365,1.44e-11	0.0425,1.61e-05,1.44e-18	0.306,0.00188,3.13e-13	0.427,0.000654,9.53e-15	0.0309,2.41e-06,6.6e-21	0.509,0.0203,2.38e-10	0.268,0.0165,2.45e-10	0.414,0.000548,5.79e-15	0.593,0.00497,3e-12	0.461,0.0255,5.26e-10	0.242,0.000364,2.9e-15	0.585,0.0111,3.39e-11	0.45,0.0293,8.17e-10	0.332,0.0407,2.96e-09	0.552,0.00179,1.52e-13
0.00193,0.34,0.000296	0.00948,0.304,4.3e-05	0.000115,0.368,0.00629	0.0379,0.238,5.17e-06	1.8e-05,0.116,0.00128	0.00604,0.31,7.16e-05	0.0177,0.135,2e-06	3.27e-08,0.0438,0.0373	2.23e-05,0.288,0.0156	0.000336,0.292,0.00108	9.93e-05,0.286,0.00344	9.36e-07,0.127,0.0315	3.28e-05,0.192,0.00314	0.0165,0.27,1.73e-05	0.176,0.0781,3.94e-08
1.8e-05,0.116,0.00128	0.0165,0.0803,4.58e-07	0.000156,0.28,0.00205	0.0165,0.27,1.73e-05	2.09e-05,0.254,0.0113	0.00405,0.386,0.000206	0.0953,0.00628,3.77e-11	0.000662,0.342,0.000882	0.000151,0.325,0.0033	0.000126,0.201,0.000945	0.00136,0.353,0.00047	0.0195,0.281,1.66e-05	0.000522,0.196,0.000209	0.00207,0.394,0.000429	0.000112,0.198,0.001
0.473,0.00169,1.48e-13	0.523,0.00482,3.12e-12	0.376,0.0432,3.11e-09	0.364,0.0394,2.45e-09	0.367,0.000367,1.96e-15	0.505,0.0132,6.6e-11	0.61,0.0068,7.48e-12	0.509,0.0203,2.38e-10	0.104,0.000264,2.57e-15	0.0844,0.0383,9.66e-09	0.505,0.00191,2.02e-13	0.0697,0.186,1.35e-06	0.585,0.0111,3.39e-11	0.556,0.00362,1.24e-12	0.45,0.0293,8.17e-10
0.000573,0.404,0.00168	0.0283,0.0581,1.01e-07	0.000336,0.292,0.00108	0.00056,0.166,0.000119	0.000755,0.351,0.000833	6.47e-08,0.0944,0.189	4.38e-07,0.149,0.111	0.176,0.0781,3.94e-08	0.0669,0.193,1.56e-06	5e-04,0.403,0.0019	1.48e-08,0.0511,0.131	0.00375,0.383,0.000219	3.27e-08,0.0438,0.0373	0.0195,0.281,1.66e-05	1.31e-05,0.182,0.00666
0.367,0.000367,1.96e-15	0.178,0.000661,2.36e-14	0.306,0.00188,3.13e-13	0.296,0.000196,3.71e-16	0.171,0.109,1.1e-07	0.325,0.000597,9.51e-15	0.589,0.0107,3.03e-11	0.0411,0.00165,1.6e-12	0.514,0.0123,5.23e-11	0.313,0.000231,5.73e-16	0.4,0.0151,1.27e-10	0.544,0.00381,1.47e-12	0.412,0.000521,4.99e-15	0.45,0.0293,8.17e-10	0.523,0.00482,3.12e-12
0.0309,2.41e-06,6.6e-21	0.129,0.000976,1.05e-13	0.332,0.00104,4.95e-14	0.0491,0.00365,1.44e-11	0.248,0.0724,2.22e-08	0.114,0.139,3.47e-07	0.45,0.0293,8.17e-10	0.505,0.0132,6.6e-11	0.325,0.000597,9.51e-15	0.55,0.00277,5.6e-13	0.332,0.00318,1.4e-12	0.378,0.0337,1.47e-09	0.23,0.0669,1.89e-08	0.523,0.00482,3.12e-12	0.501,0.00546,4.74e-12
0.555,0.0112,3.64e-11	0.218,0.0585,1.34e-08	0.171,0.109,1.1e-07	0.0959,0.00294,3.85e-12	0.0697,0.186,1.35e-06	0.514,0.0123,5.23e-11	0.329,0.00644,1.18e-11	0.177,0.00375,4.32e-12	0.593,0.00497,3e-12	0.528,0.00277,5.87e-13	0.516,0.00242,3.98e-13	0.61,0.0068,7.48e-12	0.4,0.0151,1.27e-10	0.104,0.000264,2.57e-15	0.486,0.00101,3.09e-14
