# Supplementary material for: FamSeq: A Variant Calling Program for Family-Based Sequencing Data Using Graphics Processing Units
Source: PLoS Comput Biol. 2014 Oct 30;10(10):e1003880. doi: 10.1371/journal.pcbi.1003880 (PMC4214554; doi:10.1371/journal.pcbi.1003880)
Supplement: Software S1 — FamSeq software package. (GZ) [file pcbi.1003880.s001.gz › ./FamSeq/src/makefile]

CC=g++
CFLAGS=-O3 -g3 -c -Wall
LDFLAGS=
SOURCES=FamSeq.cpp family.cpp normal.cpp checkInput.cpp file.cpp
OBJECTS=$(SOURCES:.cpp=.o)
EXECUTABLE=FamSeq

all: $(SOURCES) $(EXECUTABLE)
	
$(EXECUTABLE): $(OBJECTS) 
	$(CC) $(LDFLAGS) $(OBJECTS) -o $@

.cpp.o:
		$(CC) $(CFLAGS) $< -o $@
