# Supplementary material for: FamSeq: A Variant Calling Program for Family-Based Sequencing Data Using Graphics Processing Units
Source: PLoS Comput Biol. 2014 Oct 30;10(10):e1003880. doi: 10.1371/journal.pcbi.1003880 (PMC4214554; doi:10.1371/journal.pcbi.1003880)
Supplement: Software S1 — FamSeq software package. (GZ) [file pcbi.1003880.s001.gz › ./FamSeq/src/readme]

Test data is provided in the package. You can type the following commands in the command line to run FamSeq:

1. extract files from the compressed file:
tar xvf FamSeq1.0.2.tar.gz

2. go to source file directory and compile the source file
cd FamSeq/src/
#CPU version
make

#GPU version If you have CUDA-enabled GPUs in your computer.
make -f makefile.gpu

# if you use MacOS 10.8 with XCode 5, or an error like "unsupported option '-dumpspecs'" occurs when compiling, use the following command to compile
make -f makefile.gpu.clang

3. run the test data
##CPU version
#VCF file
./FamSeq vcf -vcfFile ../TestData/test.vcf -pedFile ../TestData/fam01.ped -output test.FamSeq.vcf -v

#likelihood only format
./FamSeq LK -lkFile ../TestData/loftest.txt -pedFile ../TestData/fam01.ped -output test.FamSeq.txt

##GPU version
#VCF file
./FamSeqCuda vcf -vcfFile ../TestData/test.vcf -pedFile ../TestData/fam01.ped -output test.FamSeq.vcf -v

#likelihood only format
./FamSeqCuda LK -lkFile ../TestData/loftest.txt -pedFile ../TestData/fam01.ped -output test.FamSeq.txt
